# Supplementary material for: Effects of Different Heating Treatments on the Antioxidant Activity and Phenolic Compounds of Ecuadorian Red Dacca Banana
Source: Plants (Basel). 2023 Jul 27;12(15):2780. doi: 10.3390/plants12152780 (PMC10420799; doi:10.3390/plants12152780)
Supplement: Supplementary file 1 [file plants-12-02780-s001.zip]

Archive with 1 entries (1 files):
- plants-2509897-supplementary.pdf
